# Supplementary material for: Rapid, Paralog-Sensitive CNV Analysis of 2457 Human Genomes Using QuicK-mer2
Source: Genes (Basel). 2020 Jan 29;11(2):141. doi: 10.3390/genes11020141 (PMC7073954; doi:10.3390/genes11020141)
Supplement: Supplementary file 1 [file genes-11-00141-s001.zip]

Archive with 10 entries (7 files):
- supp/
- supp/Figure S1.pdf
- __MACOSX/
- __MACOSX/supp/
- __MACOSX/supp/._Figure S1.pdf
- supp/TableS1-genecopynumber.txt.gz
- __MACOSX/supp/._TableS1-genecopynumber.txt.gz
- supp/TableS2-gene_copynumber_profile.txt.gz
- __MACOSX/supp/._TableS2-gene_copynumber_profile.txt.gz
- __MACOSX/._supp
